# Supplementary material for: FLASH radiotherapy enables dose escalation resulting in improved survival in an orthotopic muscle-invasive bladder cancer mouse model
Source: Br J Radiol. 2026 Mar 26;99(1182):1101–13. doi: 10.1093/bjr/tqag071 (PMC13273415; doi:10.1093/bjr/tqag071)
Supplement: tqag071_Supplementary_Data [file tqag071_supplementary_data.zip]

Archive with 9 entries (9 files):
- 20260227_Supplementary information_clean.docx
- Figure_S1.png
- Figure_S2.png
- Figure_S3.png
- Figure_S4.png
- Figure_S5.jpg
- Figure_S6.png
- Figure_S7.png
- Figure_S8.png
